# Supplementary material for: 3′UTR Deletion of NONO Leads to Corpus Callosum Anomaly, Left Ventricular Non-Compaction and Ebstein’s Anomaly in a Male Fetus
Source: Diagnostics (Basel). 2022 Sep 28;12(10):2354. doi: 10.3390/diagnostics12102354 (PMC9600144; doi:10.3390/diagnostics12102354)
Supplement: Supplementary file 1 [file diagnostics-12-02354-s001.zip]

Archive with 1 entries (1 files):
- diagnostics-1888761-supplementary.pdf
